# Supplementary material for: Phosphonamidates Integrating Sterically Hindered Phenols with Membrane-Active Cations: A Redox-Activated Approach to Antimicrobial Agents
Source: Int J Mol Sci. 2026 May 18;27(10):4524. doi: 10.3390/ijms27104524 (PMC13207327; doi:10.3390/ijms27104524)
Supplement: Supplementary file 1 [file ijms-27-04524-s001.zip]

Archive with 1 entries (1 files):
- ijms-4282114 - Supplementary Materials.pdf
